# Supplementary material for: Alternate approach to stroke phenotyping identifies a genetic risk locus for small vessel stroke
Source: Eur J Hum Genet. 2020 Feb 11;28(7):963–72. doi: 10.1038/s41431-020-0580-5 (PMC7316747; doi:10.1038/s41431-020-0580-5)
Supplement: Supplementary file 2 — Table S6 [file 41431_2020_580_MOESM2_ESM.xlsx]

## Sheet: ce.CCSc
rsid	chr	bp	allele1	allele2	a1freq	info	beta	se	pval	OR	lower95conf	upper95conf	locus
rs635634	9	136155000	C	T	0.808338	0.978842	-0.0066896	0.00300897	0.026	0.949784	0.907609	0.993919	ABO
rs34311906	4	113732090	T	C	0.587923	0.92124	-0.00204145	0.0024961	0.41	0.9844	0.947999	1.0222	ANK2
rs880315	1	10796866	T	C	0.669493	0.974503	-0.00741153	0.00252456	0.0033	0.944518	0.9092	0.981207	CASZ1
rs42039	7	92244422	C	T	0.761119	0.990286	0.00412712	0.00276553	0.14	1.0323	0.990089	1.0763	CDK6
rs7859727	9	22102165	C	T	0.484065	0.992723	0.00292782	0.00234094	0.21	1.02281	0.987293	1.05959	Chr9p21
rs17612742	4	148414651	T	C	0.861438	0.981123	0.00430051	0.0034309	0.21	1.03368	0.981504	1.08862	EDNRA
rs6825454	4	155501188	T	C	0.750253	0.985199	-0.00306002	0.00273738	0.26	0.976708	0.937172	1.01791	FGA
rs4959130	6	1356916	G	A	0.872286	0.982107	-0.00221218	0.00356062	0.53	0.983107	0.931662	1.03739	FOXF2
rs4932370	15	91404705	G	A	0.64525	0.986677	-0.00276807	0.00246312	0.26	0.978907	0.943178	1.01599	FURIN–FES
rs2107595	7	19049388	G	A	0.836526	0.994592	-0.00150836	0.00317927	0.64	0.98845	0.942133	1.03704	HDAC9–TWIST1
rs2229383	19	10794630	G	T	0.356778	0.98729	-0.00759083	0.00247504	0.0022	0.943214	0.908625	0.97912	ILF3–SLC44A2
rs12476527	2	26915624	G	T	0.412769	0.959587	-9.02411e-05	0.00238638	0.97	0.999305	0.963948	1.03596	KCNK3
rs10820405	9	106010237	G	A	0.825568	0.995955	0.00397967	0.00309502	0.2	1.03112	0.984058	1.08044	LINC01492
rs11957829	5	121515195	A	G	0.82036	0.957288	-0.00257524	0.00312348	0.41	0.980362	0.935211	1.02769	LOC100505841
rs9526212	13	47225745	A	G	0.243429	0.996725	-0.00853169	0.00273956	0.0018	0.936404	0.89847	0.97594	LRCH1
rs2005108	11	102770353	C	T	0.87047	0.985497	-0.00237959	0.00352563	0.5	0.98184	0.930953	1.03551	MMP12
rs6891174	5	172640590	A	G	0.348257	0.964658	0.00328517	0.00247863	0.19	1.02562	0.987959	1.06473	NKX2-5
rs7304841	12	20577593	A	C	0.599506	0.923577	-0.00100498	0.00249102	0.69	0.99229	0.95567	1.03031	PDE3A
rs13143308	4	111714419	T	G	0.223739	0.999466	0.0257936	0.00281014	4.4e-20	1.21976	1.1691	1.27261	PITX2
rs1052053	1	156202173	A	G	0.597678	0.994157	0.00235516	0.00236767	0.32	1.0183	0.982552	1.05536	PMF1–SEMA4A
rs11867415	17	1571818	A	G	0.903156	0.969536	-0.00342491	0.00372745	0.36	0.973967	0.920679	1.03034	PRPF8
rs146390073	1	241306248	C	T	0.982144	0.703994	-0.0266552	0.0105894	0.012	0.814412	0.694101	0.955577	RGS7
rs3184504	12	111884608	T	C	0.456257	0.977449	0.0030399	0.00232848	0.19	1.02369	0.988332	1.06031	SH2B3
rs2295786	10	105616482	A	T	0.664256	0.993439	0.00158225	0.00248479	0.52	1.01226	0.974995	1.05095	SH3PXD2A
rs16896398	6	43262704	A	T	0.663407	0.997274	-0.0112377	0.00243421	3.9e-06	0.917091	0.884004	0.951416	SLC22A7–ZNF318
rs8103309	19	11174935	T	C	0.624944	0.942427	0.00507404	0.00249191	0.042	1.03985	1.00146	1.07971	SMARCA4–LDLR
rs35436	12	115554523	C	T	0.609013	0.989876	0.00607609	0.00243419	0.013	1.04791	1.0101	1.08713	TBX3
rs7610618	3	149157706	C	T	0.984063	0.951165	-0.0129217	0.00945844	0.17	0.905273	0.784824	1.04421	TM4SF4–TM4SF1
rs12124533	1	115657799	C	T	0.760614	0.984244	-0.00408195	0.00275642	0.14	0.969051	0.929558	1.01022	TSPAN2
rs12037987	1	113042822	T	C	0.930169	0.968711	-0.00835007	0.00470178	0.076	0.937715	0.873468	1.00669	WNT2B
rs12445022	16	87575332	G	A	0.676836	1	0.000381244	0.00249446	0.88	1.00294	0.965878	1.04143	ZCCHC14
rs12932445	16	73069888	T	C	0.8309	0.986374	-0.0171836	0.00315722	5.2e-08	0.876041	0.83527	0.918804	ZFHX3

## Sheet: ce.CCSp
rsid	chr	bp	allele1	allele2	a1freq	info	beta	se	pval	OR	lower95conf	upper95conf	locus
rs635634	9	136155000	C	T	0.808113	0.978842	-0.00748942	0.00325123	0.021	0.948355	0.906518	0.992123	ABO
rs34311906	4	113732090	T	C	0.587833	0.92124	-0.00257757	0.0026966	0.34	0.981916	0.945851	1.01936	ANK2
rs880315	1	10796866	T	C	0.669383	0.974503	-0.00760842	0.0027293	0.0053	0.947556	0.912339	0.984133	CASZ1
rs42039	7	92244422	C	T	0.761849	0.990286	0.00783892	0.00299131	0.0088	1.05707	1.01409	1.10187	CDK6
rs7859727	9	22102165	C	T	0.483794	0.992723	0.00183157	0.00253017	0.47	1.01305	0.9781	1.04925	Chr9p21
rs17612742	4	148414651	T	C	0.861199	0.981123	0.00279065	0.00370556	0.45	1.01995	0.968832	1.07378	EDNRA
rs6825454	4	155501188	T	C	0.75005	0.985199	-0.0042018	0.00295853	0.16	0.970689	0.931643	1.01137	FGA
rs4959130	6	1356916	G	A	0.872421	0.982107	-0.00113517	0.00385221	0.77	0.991995	0.940358	1.04647	FOXF2
rs4932370	15	91404705	G	A	0.645239	0.986677	-0.00256668	0.00266229	0.34	0.981992	0.946374	1.01895	FURIN–FES
rs2107595	7	19049388	G	A	0.835678	0.994592	-0.00634948	0.00342955	0.064	0.95604	0.911606	1.00264	HDAC9–TWIST1
rs2229383	19	10794630	G	T	0.356632	0.98729	-0.00797782	0.00267521	0.0029	0.945081	0.910639	0.980826	ILF3–SLC44A2
rs12476527	2	26915624	G	T	0.412724	0.959587	0.000173575	0.00257891	0.95	1.00123	0.966031	1.03771	KCNK3
rs10820405	9	106010237	G	A	0.825583	0.995955	0.00398008	0.00334537	0.23	1.02858	0.981921	1.07746	LINC01492
rs11957829	5	121515195	A	G	0.820255	0.957288	-0.00326145	0.00337477	0.33	0.977173	0.932465	1.02402	LOC100505841
rs9526212	13	47225745	A	G	0.243204	0.996725	-0.00919087	0.00296048	0.0019	0.936999	0.899285	0.976296	LRCH1
rs2005108	11	102770353	C	T	0.869961	0.985497	-0.00599518	0.00380353	0.11	0.958441	0.909165	1.01039	MMP12
rs6891174	5	172640590	A	G	0.34784	0.964658	0.00194575	0.00267975	0.47	1.01387	0.976861	1.05228	NKX2-5
rs7304841	12	20577593	A	C	0.598831	0.923577	-0.00349602	0.00269196	0.19	0.975551	0.93978	1.01268	PDE3A
rs13143308	4	111714419	T	G	0.224845	0.999466	0.0314395	0.00303117	3.3e-25	1.24932	1.19786	1.30299	PITX2
rs1052053	1	156202173	A	G	0.598195	0.994157	0.00408818	0.00255877	0.11	1.02937	0.993458	1.06658	PMF1–SEMA4A
rs11867415	17	1571818	A	G	0.90315	0.969536	-0.00405353	0.00403128	0.31	0.971708	0.918841	1.02762	PRPF8
rs146390073	1	241306248	C	T	0.982004	0.703994	-0.0369233	0.0114026	0.0012	0.769955	0.657272	0.901958	RGS7
rs3184504	12	111884608	T	C	0.457482	0.977449	0.007017	0.00251612	0.0053	1.05094	1.01487	1.08828	SH2B3
rs2295786	10	105616482	A	T	0.664413	0.993439	0.00255651	0.0026842	0.34	1.01827	0.981034	1.05691	SH3PXD2A
rs16896398	6	43262704	A	T	0.66355	0.997274	-0.0108396	0.00263161	3.8e-05	0.926125	0.892914	0.960571	SLC22A7–ZNF318
rs8103309	19	11174935	T	C	0.62501	0.942427	0.00501045	0.00269507	0.063	1.03611	0.998077	1.0756	SMARCA4–LDLR
rs35436	12	115554523	C	T	0.609611	0.989876	0.00823805	0.00262937	0.0017	1.06006	1.02208	1.09946	TBX3
rs7610618	3	149157706	C	T	0.984015	0.951165	-0.0156674	0.010221	0.13	0.895004	0.77665	1.03139	TM4SF4–TM4SF1
rs12124533	1	115657799	C	T	0.75975	0.984244	-0.00805758	0.00297623	0.0068	0.944548	0.906331	0.984376	TSPAN2
rs12037987	1	113042822	T	C	0.930357	0.968711	-0.00585977	0.00509075	0.25	0.959361	0.893925	1.02959	WNT2B
rs12445022	16	87575332	G	A	0.676503	1	-0.000729275	0.00269492	0.79	0.99485	0.958332	1.03276	ZCCHC14
rs12932445	16	73069888	T	C	0.830369	0.986374	-0.0205354	0.00340679	1.7e-09	0.864682	0.824754	0.906542	ZFHX3

## Sheet: ce.toast
rsid	chr	bp	allele1	allele2	a1freq	info	beta	se	pval	OR	lower95conf	upper95conf	locus
rs635634	9	136155000	C	T	0.807498	0.978842	-0.0117782	0.00311849	0.00016	0.919991	0.881027	0.960678	ABO
rs34311906	4	113732090	T	C	0.587759	0.92124	-0.00231014	0.00259229	0.37	0.983777	0.949016	1.01981	ANK2
rs880315	1	10796866	T	C	0.670212	0.974503	-0.00462147	0.00262356	0.078	0.967809	0.933207	1.00369	CASZ1
rs42039	7	92244422	C	T	0.761519	0.990286	0.00646247	0.00287134	0.024	1.04682	1.00593	1.08937	CDK6
rs7859727	9	22102165	C	T	0.483677	0.992723	0.00214343	0.00243202	0.38	1.01529	0.981598	1.05014	Chr9p21
rs17612742	4	148414651	T	C	0.860891	0.981123	0.000399891	0.00356006	0.91	1.00284	0.954496	1.05362	EDNRA
rs6825454	4	155501188	T	C	0.749578	0.985199	-0.0067496	0.00284061	0.017	0.953336	0.916487	0.991666	FGA
rs4959130	6	1356916	G	A	0.872339	0.982107	-0.00234883	0.00369818	0.53	0.983507	0.934307	1.0353	FOXF2
rs4932370	15	91404705	G	A	0.644686	0.986677	-0.00424444	0.00255993	0.097	0.970396	0.936528	1.00549	FURIN–FES
rs2107595	7	19049388	G	A	0.836118	0.994592	-0.00393707	0.00330115	0.23	0.97251	0.928964	1.0181	HDAC9–TWIST1
rs2229383	19	10794630	G	T	0.356918	0.98729	-0.0076071	0.00257083	0.0031	0.947565	0.914356	0.981981	ILF3–SLC44A2
rs12476527	2	26915624	G	T	0.412641	0.959587	-0.000875775	0.00247671	0.72	0.993819	0.960242	1.02857	KCNK3
rs10820405	9	106010237	G	A	0.825742	0.995955	0.00495856	0.00321872	0.12	1.03573	0.990486	1.08304	LINC01492
rs11957829	5	121515195	A	G	0.820175	0.957288	-0.0035348	0.00323992	0.28	0.975284	0.932405	1.02013	LOC100505841
rs9526212	13	47225745	A	G	0.243871	0.996725	-0.00588951	0.00284109	0.038	0.959159	0.922079	0.99773	LRCH1
rs2005108	11	102770353	C	T	0.870075	0.985497	-0.00551929	0.00365993	0.13	0.961676	0.914053	1.01178	MMP12
rs6891174	5	172640590	A	G	0.34914	0.964658	0.00723504	0.00257452	0.005	1.05256	1.01562	1.09084	NKX2-5
rs7304841	12	20577593	A	C	0.59941	0.923577	-0.001704	0.00258704	0.51	0.988008	0.953167	1.02412	PDE3A
rs13143308	4	111714419	T	G	0.224609	0.999466	0.0294048	0.00291572	6.4e-24	1.23145	1.18262	1.2823	PITX2
rs1052053	1	156202173	A	G	0.59781	0.994157	0.00309056	0.00245775	0.21	1.02212	0.98785	1.05759	PMF1–SEMA4A
rs11867415	17	1571818	A	G	0.903358	0.969536	-0.00107123	0.00387901	0.78	0.992444	0.940434	1.04733	PRPF8
rs146390073	1	241306248	C	T	0.981931	0.703994	-0.0400662	0.010928	0.00025	0.753011	0.647055	0.876318	RGS7
rs3184504	12	111884608	T	C	0.456327	0.977449	0.0032027	0.00241922	0.19	1.02293	0.989163	1.05786	SH2B3
rs2295786	10	105616482	A	T	0.665571	0.993439	0.00653218	0.00258267	0.011	1.04734	1.01046	1.08555	SH3PXD2A
rs16896398	6	43262704	A	T	0.663953	0.997274	-0.00860343	0.0025302	0.00067	0.940905	0.908441	0.974528	SLC22A7–ZNF318
rs8103309	19	11174935	T	C	0.625271	0.942427	0.00676107	0.00259056	0.0091	1.04903	1.01199	1.08743	SMARCA4–LDLR
rs35436	12	115554523	C	T	0.608843	0.989876	0.00507406	0.00252647	0.045	1.03658	1.00087	1.07357	TBX3
rs7610618	3	149157706	C	T	0.984169	0.951165	-0.00527928	0.00984498	0.59	0.963312	0.840299	1.10433	TM4SF4–TM4SF1
rs12124533	1	115657799	C	T	0.760464	0.984244	-0.00463646	0.00286244	0.11	0.967706	0.93002	1.00692	TSPAN2
rs12037987	1	113042822	T	C	0.930198	0.968711	-0.00836005	0.00489011	0.087	0.942527	0.880689	1.00871	WNT2B
rs12445022	16	87575332	G	A	0.676919	1	0.00113124	0.00259099	0.66	1.00804	0.972441	1.04495	ZCCHC14
rs12932445	16	73069888	T	C	0.830532	0.986374	-0.0193767	0.00327481	3.3e-09	0.871805	0.833072	0.912338	ZFHX3

## Sheet: ce.intersect
rsid	chr	bp	allele1	allele2	a1freq	info	beta	se	pval	OR	lower95conf	upper95conf	locus
rs635634	9	136155000	C	T	0.808408	0.978842	-0.00759695	0.00269604	0.0048	0.922297	0.871838	0.975676	ABO
rs34311906	4	113732090	T	C	0.588049	0.92124	-0.000842498	0.00223671	0.71	0.99107	0.945872	1.03843	ANK2
rs880315	1	10796866	T	C	0.670384	0.974503	-0.00447013	0.00226371	0.048	0.95352	0.909522	0.999646	CASZ1
rs42039	7	92244422	C	T	0.7609	0.990286	0.00335283	0.00247592	0.18	1.03634	0.984156	1.0913	CDK6
rs7859727	9	22102165	C	T	0.483848	0.992723	0.00348266	0.00209682	0.097	1.03778	0.993345	1.0842	Chr9p21
rs17612742	4	148414651	T	C	0.861205	0.981123	0.00330721	0.00307259	0.28	1.03584	0.971505	1.10444	EDNRA
rs6825454	4	155501188	T	C	0.750277	0.985199	-0.0038888	0.002453	0.11	0.95944	0.911561	1.00983	FGA
rs4959130	6	1356916	G	A	0.872485	0.982107	-0.00133537	0.00319147	0.68	0.985882	0.922359	1.05378	FOXF2
rs4932370	15	91404705	G	A	0.644857	0.986677	-0.00379485	0.0022068	0.086	0.9604	0.917173	1.00566	FURIN–FES
rs2107595	7	19049388	G	A	0.836741	0.994592	3.93784e-05	0.00284977	0.99	1.00042	0.942657	1.06172	HDAC9–TWIST1
rs2229383	19	10794630	G	T	0.357406	0.98729	-0.00621305	0.00221684	0.0051	0.935988	0.893672	0.980307	ILF3–SLC44A2
rs12476527	2	26915624	G	T	0.412831	0.959587	-0.000646099	0.00213588	0.76	0.993144	0.949848	1.03841	KCNK3
rs10820405	9	106010237	G	A	0.825485	0.995955	0.00348385	0.0027715	0.21	1.03779	0.979469	1.09958	LINC01492
rs11957829	5	121515195	A	G	0.820204	0.957288	-0.00307743	0.0027971	0.27	0.967764	0.912891	1.02594	LOC100505841
rs9526212	13	47225745	A	G	0.244014	0.996725	-0.00574443	0.00245144	0.019	0.94067	0.893756	0.990045	LRCH1
rs2005108	11	102770353	C	T	0.870655	0.985497	-0.00177325	0.00316153	0.57	0.981297	0.918642	1.04822	MMP12
rs6891174	5	172640590	A	G	0.34836	0.964658	0.00455062	0.00222073	0.04	1.04965	1.00211	1.09944	NKX2-5
rs7304841	12	20577593	A	C	0.599571	0.923577	-0.00133948	0.00223118	0.55	0.985839	0.940988	1.03283	PDE3A
rs13143308	4	111714419	T	G	0.223309	0.999466	0.0239725	0.00251943	1.8e-21	1.29078	1.22467	1.36046	PITX2
rs1052053	1	156202173	A	G	0.597269	0.994157	0.00151215	0.00211923	0.48	1.01623	0.972266	1.06218	PMF1–SEMA4A
rs11867415	17	1571818	A	G	0.903065	0.969536	-0.00237915	0.00333931	0.48	0.974986	0.909355	1.04535	PRPF8
rs146390073	1	241306248	C	T	0.982147	0.703994	-0.0265601	0.00949271	0.0051	0.753673	0.618227	0.918794	RGS7
rs3184504	12	111884608	T	C	0.455825	0.977449	0.002138	0.00208635	0.31	1.02303	0.979439	1.06855	SH2B3
rs2295786	10	105616482	A	T	0.664549	0.993439	0.00234661	0.00222666	0.29	1.0253	0.978746	1.07407	SH3PXD2A
rs16896398	6	43262704	A	T	0.663841	0.997274	-0.00912698	0.00218105	2.9e-05	0.907394	0.867018	0.949649	SLC22A7–ZNF318
rs8103309	19	11174935	T	C	0.624591	0.942427	0.00502338	0.00223143	0.024	1.05494	1.00694	1.10523	SMARCA4–LDLR
rs35436	12	115554523	C	T	0.608556	0.989876	0.0042694	0.00218041	0.05	1.04651	0.999955	1.09523	TBX3
rs7610618	3	149157706	C	T	0.984127	0.951165	-0.00648844	0.00848301	0.44	0.933247	0.781831	1.11399	TM4SF4–TM4SF1
rs12124533	1	115657799	C	T	0.761248	0.984244	-0.00156722	0.00247013	0.53	0.983452	0.93404	1.03548	TSPAN2
rs12037987	1	113042822	T	C	0.930519	0.968711	-0.00463522	0.00422428	0.27	0.951845	0.871526	1.03957	WNT2B
rs12445022	16	87575332	G	A	0.677368	1	0.00291921	0.00223357	0.19	1.03157	0.98459	1.08079	ZCCHC14
rs12932445	16	73069888	T	C	0.831447	0.986374	-0.0146244	0.0028299	2.4e-07	0.855805	0.806728	0.907869	ZFHX3

## Sheet: ce.union
rsid	chr	bp	allele1	allele2	a1freq	info	beta	se	pval	OR	lower95conf	upper95conf	locus
rs635634	9	136155000	C	T	0.807388	0.978842	-0.0107347	0.0034434	0.0018	0.940071	0.904245	0.977316	ABO
rs34311906	4	113732090	T	C	0.587766	0.92124	-0.00311294	0.00286305	0.28	0.982238	0.951013	1.01449	ANK2
rs880315	1	10796866	T	C	0.669247	0.974503	-0.00747492	0.00289526	0.0098	0.957879	0.927092	0.98969	CASZ1
rs42039	7	92244422	C	T	0.762011	0.990286	0.00839819	0.00317352	0.0081	1.04954	1.01262	1.0878	CDK6
rs7859727	9	22102165	C	T	0.484111	0.992723	0.00236043	0.00268618	0.38	1.01368	0.983418	1.04488	Chr9p21
rs17612742	4	148414651	T	C	0.861006	0.981123	0.000867044	0.00393208	0.83	1.005	0.961388	1.0506	EDNRA
rs6825454	4	155501188	T	C	0.749626	0.985199	-0.00572817	0.00313723	0.068	0.967561	0.933908	1.00243	FGA
rs4959130	6	1356916	G	A	0.872242	0.982107	-0.00263476	0.00408419	0.52	0.984946	0.940585	1.0314	FOXF2
rs4932370	15	91404705	G	A	0.644927	0.986677	-0.00349312	0.0028273	0.22	0.980091	0.949317	1.01186	FURIN–FES
rs2107595	7	19049388	G	A	0.835519	0.994592	-0.00713524	0.00364011	0.05	0.959754	0.921132	0.999996	HDAC9–TWIST1
rs2229383	19	10794630	G	T	0.356085	0.98729	-0.00935506	0.00284055	0.00099	0.947567	0.917677	0.978431	ILF3–SLC44A2
rs12476527	2	26915624	G	T	0.412685	0.959587	0.000199628	0.0027367	0.94	1.00115	0.970707	1.03255	KCNK3
rs10820405	9	106010237	G	A	0.825785	0.995955	0.00514871	0.00355477	0.15	1.03008	0.989585	1.07224	LINC01492
rs11957829	5	121515195	A	G	0.820395	0.957288	-0.00269199	0.00358111	0.45	0.984622	0.945628	1.02522	LOC100505841
rs9526212	13	47225745	A	G	0.243047	0.996725	-0.00939044	0.0031424	0.0028	0.947374	0.914371	0.981569	LRCH1
rs2005108	11	102770353	C	T	0.869599	0.985497	-0.00805318	0.00403287	0.046	0.954696	0.912225	0.999144	MMP12
rs6891174	5	172640590	A	G	0.348517	0.964658	0.004431	0.00284469	0.12	1.02584	0.993432	1.0593	NKX2-5
rs7304841	12	20577593	A	C	0.598885	0.923577	-0.00276405	0.0028566	0.33	0.984213	0.952995	1.01645	PDE3A
rs13143308	4	111714419	T	G	0.225599	0.999466	0.0335164	0.0032131	1.8e-25	1.21283	1.16964	1.25761	PITX2
rs1052053	1	156202173	A	G	0.598692	0.994157	0.00553652	0.00271702	0.042	1.03239	1.00122	1.06453	PMF1–SEMA4A
rs11867415	17	1571818	A	G	0.90333	0.969536	-0.00305296	0.00428261	0.48	0.982578	0.936224	1.03123	PRPF8
rs146390073	1	241306248	C	T	0.981887	0.703994	-0.0431728	0.0120528	0.00034	0.779933	0.680758	0.893556	RGS7
rs3184504	12	111884608	T	C	0.457528	0.977449	0.00649887	0.0026706	0.015	1.03812	1.00731	1.06988	SH2B3
rs2295786	10	105616482	A	T	0.665279	0.993439	0.00573067	0.00285027	0.044	1.03354	1.00083	1.06732	SH3PXD2A
rs16896398	6	43262704	A	T	0.663775	0.997274	-0.00972427	0.00279463	0.0005	0.945555	0.916203	0.975848	SLC22A7–ZNF318
rs8103309	19	11174935	T	C	0.625975	0.942427	0.00785597	0.00286338	0.0061	1.04627	1.013	1.08062	SMARCA4–LDLR
rs35436	12	115554523	C	T	0.609647	0.989876	0.00805856	0.00278992	0.0039	1.04749	1.01502	1.08099	TBX3
rs7610618	3	149157706	C	T	0.984037	0.951165	-0.0142354	0.0108441	0.19	0.921315	0.815204	1.04124	TM4SF4–TM4SF1
rs12124533	1	115657799	C	T	0.759426	0.984244	-0.0088075	0.0031587	0.0053	0.950559	0.917276	0.98505	TSPAN2
rs12037987	1	113042822	T	C	0.930067	0.968711	-0.00902515	0.00539375	0.094	0.949369	0.893311	1.00894	WNT2B
rs12445022	16	87575332	G	A	0.676125	1	-0.00220017	0.00286053	0.44	0.987413	0.956051	1.0198	ZCCHC14
rs12932445	16	73069888	T	C	0.829782	0.986374	-0.0225894	0.00361232	4e-10	0.878053	0.842983	0.914583	ZFHX3

## Sheet: laa.CCSc
rsid	chr	bp	allele1	allele2	a1freq	info	beta	se	pval	OR	lower95conf	upper95conf	locus
rs635634	9	136155000	C	T	0.809227	0.978842	-0.00578035	0.00235488	0.014	0.919109	0.859243	0.983146	ABO
rs34311906	4	113732090	T	C	0.588092	0.92124	-0.000369873	0.00195498	0.85	0.994617	0.940529	1.05182	ANK2
rs880315	1	10796866	T	C	0.671786	0.974503	-0.00235114	0.00197919	0.23	0.966273	0.913094	1.02255	CASZ1
rs42039	7	92244422	C	T	0.761767	0.990286	0.00544263	0.00216312	0.012	1.08266	1.01771	1.15176	CDK6
rs7859727	9	22102165	C	T	0.48087	0.992723	-0.00557649	0.00182902	0.0023	0.921848	0.874863	0.971356	Chr9p21
rs17612742	4	148414651	T	C	0.859498	0.981123	-0.00895122	0.00267362	0.00081	0.87755	0.812946	0.947288	EDNRA
rs6825454	4	155501188	T	C	0.750254	0.985199	-0.00306822	0.00214055	0.15	0.956214	0.899428	1.01659	FGA
rs4959130	6	1356916	G	A	0.872556	0.982107	-0.00409946	0.00279306	0.14	0.941932	0.869613	1.02027	FOXF2
rs4932370	15	91404705	G	A	0.644907	0.986677	-0.00317022	0.00192113	0.099	0.954792	0.903744	1.00872	FURIN–FES
rs2107595	7	19049388	G	A	0.835224	0.994592	-0.0105734	0.00248253	2.1e-05	0.857021	0.798279	0.920085	HDAC9–TWIST1
rs2229383	19	10794630	G	T	0.357496	0.98729	-0.00570897	0.00193903	0.0032	0.920067	0.87043	0.972535	ILF3–SLC44A2
rs12476527	2	26915624	G	T	0.414546	0.959587	0.00121212	0.00186417	0.52	1.01785	0.964997	1.07359	KCNK3
rs10820405	9	106010237	G	A	0.825722	0.995955	0.00400296	0.00242543	0.099	1.06015	0.989103	1.13631	LINC01492
rs11957829	5	121515195	A	G	0.820897	0.957288	0.00145124	0.00244921	0.55	1.0214	0.952301	1.09552	LOC100505841
rs9526212	13	47225745	A	G	0.245252	0.996725	-0.00347821	0.00213737	0.1	0.950511	0.894144	1.01043	LRCH1
rs2005108	11	102770353	C	T	0.870185	0.985497	-0.00856577	0.00275664	0.0019	0.8825	0.815592	0.954896	MMP12
rs6891174	5	172640590	A	G	0.345696	0.964658	-0.00377529	0.00194108	0.052	0.946399	0.895289	1.00043	NKX2-5
rs7304841	12	20577593	A	C	0.600126	0.923577	0.000859306	0.00194902	0.66	1.01262	0.957715	1.07067	PDE3A
rs13143308	4	111714419	T	G	0.218463	0.999466	-0.00158189	0.00222094	0.48	0.977181	0.917038	1.04127	PITX2
rs1052053	1	156202173	A	G	0.597639	0.994157	0.00526299	0.00185092	0.0045	1.07983	1.02415	1.13853	PMF1–SEMA4A
rs11867415	17	1571818	A	G	0.901582	0.969536	-0.00410215	0.00289272	0.16	0.941896	0.867104	1.02314	PRPF8
rs146390073	1	241306248	C	T	0.982316	0.703994	-0.0202433	0.00835838	0.015	0.744232	0.585984	0.945218	RGS7
rs3184504	12	111884608	T	C	0.454457	0.977449	0.00176326	0.00182046	0.33	1.02606	0.974007	1.0809	SH2B3
rs2295786	10	105616482	A	T	0.665075	0.993439	0.00292897	0.00194426	0.13	1.04367	0.987215	1.10335	SH3PXD2A
rs16896398	6	43262704	A	T	0.664727	0.997274	-0.00171142	0.00190438	0.37	0.975335	0.923632	1.02993	SLC22A7–ZNF318
rs8103309	19	11174935	T	C	0.623918	0.942427	0.00491693	0.00194782	0.012	1.07439	1.01617	1.13594	SMARCA4–LDLR
rs35436	12	115554523	C	T	0.607102	0.989876	8.1862e-05	0.00190479	0.97	1.0012	0.94811	1.05725	TBX3
rs7610618	3	149157706	C	T	0.983948	0.951165	-0.00665284	0.00738125	0.37	0.907482	0.734771	1.12079	TM4SF4–TM4SF1
rs12124533	1	115657799	C	T	0.760668	0.984244	-0.00919474	0.00215473	2e-05	0.874437	0.822174	0.930022	TSPAN2
rs12037987	1	113042822	T	C	0.930697	0.968711	-0.00125615	0.00369157	0.73	0.981837	0.883455	1.09117	WNT2B
rs12445022	16	87575332	G	A	0.676557	1	-0.00279038	0.00194953	0.15	0.960099	0.90803	1.01515	ZCCHC14
rs12932445	16	73069888	T	C	0.833189	0.986374	-0.00291442	0.00247872	0.24	0.958363	0.892772	1.02877	ZFHX3

## Sheet: laa.CCSp
rsid	chr	bp	allele1	allele2	a1freq	info	beta	se	pval	OR	lower95conf	upper95conf	locus
rs635634	9	136155000	C	T	0.808386	0.978842	-0.0103276	0.00288643	0.00035	0.907317	0.860241	0.95697	ABO
rs34311906	4	113732090	T	C	0.587563	0.92124	-0.00180876	0.00240143	0.45	0.98311	0.940483	1.02767	ANK2
rs880315	1	10796866	T	C	0.67173	0.974503	-0.00235873	0.00242933	0.33	0.978031	0.935142	1.02289	CASZ1
rs42039	7	92244422	C	T	0.762507	0.990286	0.0100983	0.00265672	0.00014	1.09977	1.04714	1.15505	CDK6
rs7859727	9	22102165	C	T	0.479847	0.992723	-0.00857857	0.00224753	0.00014	0.922387	0.884903	0.961458	Chr9p21
rs17612742	4	148414651	T	C	0.859201	0.981123	-0.0112522	0.00327718	0.0006	0.899451	0.846654	0.955541	EDNRA
rs6825454	4	155501188	T	C	0.750291	0.985199	-0.00387626	0.00262887	0.14	0.964153	0.918483	1.01209	FGA
rs4959130	6	1356916	G	A	0.87261	0.982107	-0.00401038	0.00343106	0.24	0.962936	0.903841	1.02589	FOXF2
rs4932370	15	91404705	G	A	0.643936	0.986677	-0.00710756	0.00235777	0.0026	0.935254	0.895423	0.976856	FURIN–FES
rs2107595	7	19049388	G	A	0.833581	0.994592	-0.0216229	0.00303137	9.8e-13	0.815757	0.771364	0.862704	HDAC9–TWIST1
rs2229383	19	10794630	G	T	0.35747	0.98729	-0.00680514	0.0023818	0.0043	0.937921	0.897579	0.980077	ILF3–SLC44A2
rs12476527	2	26915624	G	T	0.414842	0.959587	0.00265472	0.0022888	0.25	1.02532	0.982901	1.06956	KCNK3
rs10820405	9	106010237	G	A	0.825746	0.995955	0.00428387	0.00297887	0.15	1.04117	0.985465	1.10002	LINC01492
rs11957829	5	121515195	A	G	0.820788	0.957288	0.00143616	0.00300606	0.63	1.01362	0.958905	1.07145	LOC100505841
rs9526212	13	47225745	A	G	0.244897	0.996725	-0.00489826	0.00262247	0.062	0.954917	0.909793	1.00228	LRCH1
rs2005108	11	102770353	C	T	0.869588	0.985497	-0.0140435	0.00337905	3.2e-05	0.876115	0.823138	0.932501	MMP12
rs6891174	5	172640590	A	G	0.345302	0.964658	-0.00535413	0.00238319	0.025	0.950826	0.909905	0.993588	NKX2-5
rs7304841	12	20577593	A	C	0.599306	0.923577	-0.00305184	0.0023944	0.2	0.971668	0.929657	1.01558	PDE3A
rs13143308	4	111714419	T	G	0.218769	0.999466	-0.000521801	0.00272356	0.85	0.995098	0.946307	1.0464	PITX2
rs1052053	1	156202173	A	G	0.597624	0.994157	0.00530899	0.0022749	0.02	1.05127	1.00804	1.09635	PMF1–SEMA4A
rs11867415	17	1571818	A	G	0.901385	0.969536	-0.00574118	0.00355101	0.11	0.947367	0.887261	1.01154	PRPF8
rs146390073	1	241306248	C	T	0.982159	0.703994	-0.0309456	0.0102067	0.0024	0.747188	0.618881	0.902096	RGS7
rs3184504	12	111884608	T	C	0.455406	0.977449	0.00547115	0.00223441	0.014	1.05288	1.01033	1.09721	SH2B3
rs2295786	10	105616482	A	T	0.665629	0.993439	0.00486473	0.0023864	0.041	1.04688	1.00177	1.09403	SH3PXD2A
rs16896398	6	43262704	A	T	0.664616	0.997274	-0.00101732	0.00233803	0.66	0.990465	0.948628	1.03415	SLC22A7–ZNF318
rs8103309	19	11174935	T	C	0.623739	0.942427	0.00506354	0.00239259	0.034	1.04884	1.00353	1.0962	SMARCA4–LDLR
rs35436	12	115554523	C	T	0.607595	0.989876	0.001879	0.00233612	0.42	1.01785	0.974894	1.06271	TBX3
rs7610618	3	149157706	C	T	0.983795	0.951165	-0.0161428	0.00903695	0.074	0.858963	0.726992	1.01489	TM4SF4–TM4SF1
rs12124533	1	115657799	C	T	0.759523	0.984244	-0.0153789	0.00264075	5.8e-09	0.865165	0.824004	0.908383	TSPAN2
rs12037987	1	113042822	T	C	0.930775	0.968711	-0.00117664	0.00452964	0.8	0.98898	0.909652	1.07523	WNT2B
rs12445022	16	87575332	G	A	0.675947	1	-0.0049983	0.00239345	0.037	0.954018	0.912787	0.997112	ZCCHC14
rs12932445	16	73069888	T	C	0.833119	0.986374	-0.00405777	0.00304187	0.18	0.962506	0.909951	1.0181	ZFHX3

## Sheet: laa.toast
rsid	chr	bp	allele1	allele2	a1freq	info	beta	se	pval	OR	lower95conf	upper95conf	locus
rs635634	9	136155000	C	T	0.808794	0.978842	-0.00684581	0.00276174	0.013	0.937562	0.890965	0.986597	ABO
rs34311906	4	113732090	T	C	0.588962	0.92124	0.00235094	0.00229728	0.31	1.02239	0.979939	1.06667	ANK2
rs880315	1	10796866	T	C	0.671675	0.974503	-0.000387602	0.0023251	0.87	0.996356	0.954499	1.04005	CASZ1
rs42039	7	92244422	C	T	0.76125	0.990286	0.00464751	0.002538	0.067	1.04474	0.996925	1.09485	CDK6
rs7859727	9	22102165	C	T	0.481509	0.992723	-0.00526578	0.00214811	0.014	0.951618	0.914623	0.990109	Chr9p21
rs17612742	4	148414651	T	C	0.859394	0.981123	-0.0103591	0.00314131	0.00097	0.907048	0.855949	0.961198	EDNRA
rs6825454	4	155501188	T	C	0.750296	0.985199	-0.00278685	0.00251316	0.27	0.974096	0.929939	1.02035	FGA
rs4959130	6	1356916	G	A	0.872387	0.982107	-0.00222322	0.00328073	0.5	0.97928	0.921736	1.04042	FOXF2
rs4932370	15	91404705	G	A	0.645117	0.986677	-0.00437854	0.00225796	0.052	0.959603	0.920429	1.00044	FURIN–FES
rs2107595	7	19049388	G	A	0.833716	0.994592	-0.0216973	0.00290332	7.8e-14	0.815185	0.772648	0.860064	HDAC9–TWIST1
rs2229383	19	10794630	G	T	0.357666	0.98729	-0.00586098	0.00227887	0.01	0.946298	0.907318	0.986954	ILF3–SLC44A2
rs12476527	2	26915624	G	T	0.413778	0.959587	0.00193911	0.00219355	0.38	1.01843	0.978017	1.06051	KCNK3
rs10820405	9	106010237	G	A	0.827005	0.995955	0.0138351	0.00285607	1.3e-06	1.13917	1.08066	1.20083	LINC01492
rs11957829	5	121515195	A	G	0.820961	0.957288	0.000834655	0.00287482	0.77	1.00789	0.955801	1.06282	LOC100505841
rs9526212	13	47225745	A	G	0.244402	0.996725	-0.00600912	0.00251384	0.017	0.944979	0.902132	0.989862	LRCH1
rs2005108	11	102770353	C	T	0.869816	0.985497	-0.00942876	0.00323547	0.0036	0.915031	0.861982	0.971344	MMP12
rs6891174	5	172640590	A	G	0.346532	0.964658	-0.00361641	0.00227725	0.11	0.966515	0.926729	1.00801	NKX2-5
rs7304841	12	20577593	A	C	0.600272	0.923577	0.000439737	0.00229175	0.85	1.00415	0.962557	1.04754	PDE3A
rs13143308	4	111714419	T	G	0.217724	0.999466	-0.00400149	0.00261096	0.13	0.963016	0.917704	1.01057	PITX2
rs1052053	1	156202173	A	G	0.598072	0.994157	0.00368221	0.00217708	0.091	1.03529	0.994507	1.07774	PMF1–SEMA4A
rs11867415	17	1571818	A	G	0.902622	0.969536	-0.0064916	0.00342022	0.058	0.940695	0.883142	1.002	PRPF8
rs146390073	1	241306248	C	T	0.982338	0.703994	-0.0134237	0.00983425	0.17	0.881244	0.734952	1.05665	RGS7
rs3184504	12	111884608	T	C	0.456278	0.977449	0.00469891	0.00213838	0.028	1.04525	1.00479	1.08733	SH2B3
rs2295786	10	105616482	A	T	0.664961	0.993439	0.00440544	0.00228237	0.054	1.04236	0.99936	1.08721	SH3PXD2A
rs16896398	6	43262704	A	T	0.665333	0.997274	-0.00340996	0.00224026	0.13	0.968396	0.929167	1.00928	SLC22A7–ZNF318
rs8103309	19	11174935	T	C	0.624807	0.942427	0.00701266	0.00229032	0.0022	1.06827	1.02405	1.1144	SMARCA4–LDLR
rs35436	12	115554523	C	T	0.608314	0.989876	0.00421489	0.00223932	0.06	1.04049	0.998361	1.0844	TBX3
rs7610618	3	149157706	C	T	0.984027	0.951165	-0.0154794	0.00869577	0.075	0.864347	0.73617	1.01484	TM4SF4–TM4SF1
rs12124533	1	115657799	C	T	0.759944	0.984244	-0.0100061	0.00252932	7.6e-05	0.910069	0.868556	0.953566	TSPAN2
rs12037987	1	113042822	T	C	0.931001	0.968711	0.00506618	0.00434209	0.24	1.04887	0.968083	1.1364	WNT2B
rs12445022	16	87575332	G	A	0.675587	1	-0.00474349	0.00229073	0.038	0.95631	0.916716	0.997614	ZCCHC14
rs12932445	16	73069888	T	C	0.832926	0.986374	-0.00432337	0.0029117	0.14	0.960101	0.909861	1.01312	ZFHX3

## Sheet: laa.intersect
rsid	chr	bp	allele1	allele2	a1freq	info	beta	se	pval	OR	lower95conf	upper95conf	locus
rs635634	9	136155000	C	T	0.809006	0.978842	-0.00656304	0.00220303	0.0029	0.908672	0.853183	0.967769	ABO
rs34311906	4	113732090	T	C	0.588209	0.92124	0.000395143	0.00183076	0.83	1.00578	0.954473	1.05985	ANK2
rs880315	1	10796866	T	C	0.671939	0.974503	-0.000865553	0.00185302	0.64	0.987449	0.936478	1.04119	CASZ1
rs42039	7	92244422	C	T	0.761499	0.990286	0.00536003	0.00202416	0.0081	1.08136	1.02053	1.14581	CDK6
rs7859727	9	22102165	C	T	0.481495	0.992723	-0.00356588	0.00171283	0.037	0.949295	0.903911	0.996959	Chr9p21
rs17612742	4	148414651	T	C	0.859607	0.981123	-0.00841115	0.00250237	0.00078	0.884493	0.823401	0.950118	EDNRA
rs6825454	4	155501188	T	C	0.750702	0.985199	-0.00127169	0.00200432	0.53	0.981614	0.926924	1.03953	FGA
rs4959130	6	1356916	G	A	0.87264	0.982107	-0.00220798	0.00261582	0.4	0.968293	0.898493	1.04352	FOXF2
rs4932370	15	91404705	G	A	0.645015	0.986677	-0.00366866	0.00179783	0.041	0.947873	0.900364	0.997888	FURIN–FES
rs2107595	7	19049388	G	A	0.834736	0.994592	-0.0146482	0.00231754	2.6e-10	0.807546	0.755754	0.862888	HDAC9–TWIST1
rs2229383	19	10794630	G	T	0.358349	0.98729	-0.00356195	0.00181377	0.05	0.94935	0.901356	0.999898	ILF3–SLC44A2
rs12476527	2	26915624	G	T	0.414457	0.959587	0.00259634	0.00174554	0.14	1.03861	0.988034	1.09178	KCNK3
rs10820405	9	106010237	G	A	0.8258	0.995955	0.00554849	0.00226883	0.014	1.08433	1.0162	1.15703	LINC01492
rs11957829	5	121515195	A	G	0.820731	0.957288	0.0005098	0.00229176	0.82	1.00747	0.943548	1.07572	LOC100505841
rs9526212	13	47225745	A	G	0.244938	0.996725	-0.00452966	0.00200046	0.024	0.936038	0.883985	0.991156	LRCH1
rs2005108	11	102770353	C	T	0.870385	0.985497	-0.00678056	0.0025824	0.0086	0.905792	0.841301	0.975227	MMP12
rs6891174	5	172640590	A	G	0.3466	0.964658	-0.0015402	0.0018144	0.4	0.977775	0.928328	1.02986	NKX2-5
rs7304841	12	20577593	A	C	0.600285	0.923577	0.000448507	0.0018259	0.81	1.00657	0.955349	1.06053	PDE3A
rs13143308	4	111714419	T	G	0.218045	0.999466	-0.00338044	0.00207864	0.1	0.951868	0.896926	1.01017	PITX2
rs1052053	1	156202173	A	G	0.59759	0.994157	0.00388796	0.00173356	0.025	1.05838	1.00718	1.11218	PMF1–SEMA4A
rs11867415	17	1571818	A	G	0.902099	0.969536	-0.00410693	0.00271566	0.13	0.94183	0.871445	1.0179	PRPF8
rs146390073	1	241306248	C	T	0.982285	0.703994	-0.0182922	0.007817	0.019	0.765726	0.612315	0.957574	RGS7
rs3184504	12	111884608	T	C	0.454723	0.977449	0.00133159	0.00170392	0.43	1.01962	0.971122	1.07054	SH2B3
rs2295786	10	105616482	A	T	0.665256	0.993439	0.0040755	0.00181931	0.025	1.06128	1.00746	1.11796	SH3PXD2A
rs16896398	6	43262704	A	T	0.665423	0.997274	-0.000262099	0.00178354	0.88	0.996183	0.94664	1.04832	SLC22A7–ZNF318
rs8103309	19	11174935	T	C	0.623406	0.942427	0.00334927	0.0018232	0.066	1.05009	0.996734	1.1063	SMARCA4–LDLR
rs35436	12	115554523	C	T	0.607917	0.989876	0.00282575	0.00178305	0.11	1.0421	0.990285	1.09662	TBX3
rs7610618	3	149157706	C	T	0.98392	0.951165	-0.0150016	0.00690384	0.03	0.803392	0.659435	0.978776	TM4SF4–TM4SF1
rs12124533	1	115657799	C	T	0.760106	0.984244	-0.0111194	0.00201465	3.4e-08	0.85022	0.802613	0.90065	TSPAN2
rs12037987	1	113042822	T	C	0.930734	0.968711	-0.00095136	0.00345601	0.78	0.986213	0.893392	1.08868	WNT2B
rs12445022	16	87575332	G	A	0.67633	1	-0.00253775	0.00182598	0.16	0.963645	0.91461	1.01531	ZCCHC14
rs12932445	16	73069888	T	C	0.833099	0.986374	-0.00381921	0.0023197	0.1	0.945792	0.885079	1.01067	ZFHX3

## Sheet: laa.union
rsid	chr	bp	allele1	allele2	a1freq	info	beta	se	pval	OR	lower95conf	upper95conf	locus
rs635634	9	136155000	C	T	0.80829	0.978842	-0.00898953	0.00318348	0.0047	0.938336	0.897785	0.980719	ABO
rs34311906	4	113732090	T	C	0.588351	0.92124	-0.00010375	0.00265087	0.97	0.999266	0.963174	1.03671	ANK2
rs880315	1	10796866	T	C	0.671283	0.974503	-0.00220764	0.0026812	0.41	0.984491	0.948534	1.02181	CASZ1
rs42039	7	92244422	C	T	0.76209	0.990286	0.00791924	0.0029309	0.0069	1.05767	1.01552	1.10158	CDK6
rs7859727	9	22102165	C	T	0.479864	0.992723	-0.0101449	0.00247944	4.3e-05	0.930691	0.899213	0.963271	Chr9p21
rs17612742	4	148414651	T	C	0.859145	0.981123	-0.011357	0.00362097	0.0017	0.922739	0.877518	0.97029	EDNRA
rs6825454	4	155501188	T	C	0.749906	0.985199	-0.00462037	0.00289922	0.11	0.967816	0.929651	1.00755	FGA
rs4959130	6	1356916	G	A	0.872274	0.982107	-0.0040445	0.00378338	0.29	0.97177	0.922066	1.02415	FOXF2
rs4932370	15	91404705	G	A	0.644228	0.986677	-0.00691845	0.0026051	0.0079	0.952197	0.918388	0.98725	FURIN–FES
rs2107595	7	19049388	G	A	0.832547	0.994592	-0.0272214	0.00334139	3.7e-16	0.824703	0.787336	0.863844	HDAC9–TWIST1
rs2229383	19	10794630	G	T	0.356439	0.98729	-0.00965027	0.00263167	0.00025	0.933957	0.900464	0.968695	ILF3–SLC44A2
rs12476527	2	26915624	G	T	0.414181	0.959587	0.00233233	0.00252888	0.36	1.01665	0.981591	1.05296	KCNK3
rs10820405	9	106010237	G	A	0.826736	0.995955	0.0109249	0.00329661	0.00092	1.08042	1.03211	1.13099	LINC01492
rs11957829	5	121515195	A	G	0.820974	0.957288	0.000978121	0.00331686	0.77	1.00695	0.961651	1.05438	LOC100505841
rs9526212	13	47225745	A	G	0.24433	0.996725	-0.00599729	0.00289845	0.039	0.958427	0.920642	0.997763	LRCH1
rs2005108	11	102770353	C	T	0.868963	0.985497	-0.0157164	0.00372302	2.4e-05	0.894693	0.849643	0.942132	MMP12
rs6891174	5	172640590	A	G	0.345514	0.964658	-0.0062738	0.00262999	0.017	0.956553	0.922271	0.992108	NKX2-5
rs7304841	12	20577593	A	C	0.599197	0.923577	-0.00316576	0.00264484	0.23	0.977835	0.942597	1.01439	PDE3A
rs13143308	4	111714419	T	G	0.218366	0.999466	-0.00111685	0.00301008	0.71	0.992124	0.951535	1.03444	PITX2
rs1052053	1	156202173	A	G	0.598243	0.994157	0.00489271	0.0025132	0.052	1.03525	0.999765	1.07199	PMF1–SEMA4A
rs11867415	17	1571818	A	G	0.90222	0.969536	-0.0064295	0.00394053	0.1	0.955499	0.904652	1.0092	PRPF8
rs146390073	1	241306248	C	T	0.982157	0.703994	-0.0285185	0.0112692	0.011	0.817164	0.698864	0.955489	RGS7
rs3184504	12	111884608	T	C	0.456969	0.977449	0.00796984	0.00246627	0.0012	1.05805	1.02245	1.09489	SH2B3
rs2295786	10	105616482	A	T	0.665122	0.993439	0.00435897	0.00263317	0.098	1.03134	0.994338	1.06973	SH3PXD2A
rs16896398	6	43262704	A	T	0.664675	0.997274	-0.00409706	0.00258437	0.11	0.971409	0.937188	1.00688	SLC22A7–ZNF318
rs8103309	19	11174935	T	C	0.625239	0.942427	0.00815506	0.00264337	0.002	1.05944	1.02128	1.09902	SMARCA4–LDLR
rs35436	12	115554523	C	T	0.608082	0.989876	0.00340847	0.00258141	0.19	1.02443	0.988378	1.06179	TBX3
rs7610618	3	149157706	C	T	0.984009	0.951165	-0.0112223	0.0100441	0.26	0.923619	0.803451	1.06176	TM4SF4–TM4SF1
rs12124533	1	115657799	C	T	0.759021	0.984244	-0.0147405	0.00291527	4.3e-07	0.900896	0.865178	0.93809	TSPAN2
rs12037987	1	113042822	T	C	0.930987	0.968711	0.00430553	0.00500423	0.39	1.03095	0.961789	1.10509	WNT2B
rs12445022	16	87575332	G	A	0.675454	1	-0.00558329	0.00264092	0.035	0.961241	0.92665	0.997122	ZCCHC14
rs12932445	16	73069888	T	C	0.832971	0.986374	-0.0040811	0.00335868	0.22	0.971519	0.927276	1.01787	ZFHX3

[truncated: 5 more sheets: sao.CCSc, sao.CCSp, sao.toast, sao.intersect, sao.union]
